# Supplementary material for: Radiation-Induced Hypothyroidism in Patients with Oropharyngeal Cancer Treated with IMRT: Independent and External Validation of Five Normal Tissue Complication Probability Models
Source: Cancers (Basel). 2020 Sep 22;12(9):2716. doi: 10.3390/cancers12092716 (PMC7563778; doi:10.3390/cancers12092716)
Supplement: Supplementary file 1 [file cancers-12-02716-s001.zip]

Archive with 4 entries (3 files):
- cancers-923814-supplementary/
- cancers-923814-supplementary/cancers-923814-supplementary table and figure.docx
- cancers-923814-supplementary/File S1.pdf
- cancers-923814-supplementary/File S2.xlsx
