# Supplementary material for: Radiation-Induced Hypothyroidism in Patients with Oropharyngeal Cancer Treated with IMRT: Independent and External Validation of Five Normal Tissue Complication Probability Models
Source: Cancers (Basel). 2020 Sep 22;12(9):2716. doi: 10.3390/cancers12092716 (PMC7563778; doi:10.3390/cancers12092716)
Supplement: Supplementary file 1 [file cancers-12-02716-s001.zip › cancers-923814-supplementary/File S2.xlsx]

## Sheet: Arkusz1
Center	Sex [1=male, 0=female]	Age	Induction	Concomitant chemotherapy	Subsite	HPV16	T	N	M	Stage	Tobacco use	Follow-up [months]	Surgery	Minimum dose thyroid	Mean dose thyroid thyroid	Median dose thyroid thyroid	Max dose thyroid thyroid	Volume thyroid	V30 thyroid	Mean dose pituitary	NTCP Bakhshandeh	NTCP Boomsma	NTCP Cella	NTCP Ronjom	NTCP Vogelius	predicted RIHT Bakhshandeh	predicted RIHT Boomsma	predicted RIHT Cella	predicted RIHT Ronjom	predicted RIHT Vogelius	RIHT - outcome
Center A	1	57	0	0	tonsil	negative	2	0	0	II	0	21	0	1.109	14.99	4.238	51.475	58.5	24.6372	3.289	0.00443744	3.81243e-05	6.38233e-05	2.5895e-09	0.0233261	0	0	0	0	0	0
Center A	1	43	0	1	tonsil	negative	4	1	0	IV	1	38	0	44.938	55.914	55.543	72.43	29	100	3.796	0.677067	0.11585	1	0.0277742	0.795465	1	0	1	0	1	0
Center A	0	61	0	0	tonsil	positive	2	1	0	III	0	37	0	47.342	52.736	58.848	57.472	12.8	100	6.158	0.617826	0.70028	1	0.675349	0.723663	1	1	1	1	1	1
Center A	1	59	0	1	base of tongue	negative	3	0	0	III	1	23	0	39.877	52.649	52.238	61.603	6.7	100	2.74	0.616002	0.881032	1	0.92736	0.721492	1	1	1	1	1	1
Center A	1	51	0	1	other	negative	4	0	0	IV	1	26	0	29.064	53.692	54.103	56.458	18.2	99.9901	5.501	0.637175	0.47051	1	0.328398	0.74681	1	0	1	0	1	0
Center A	1	62	0	1	tonsil	negative	3	1	0	III	1	23	0	47.053	56.776	54.576	71.388	32.7	100	4.985	0.690597	0.0640506	1	0.0108754	0.812366	1	0	1	0	1	0
Center A	0	35	0	1	tonsil	positive	2	2b	0	IV	0	39	0	42.228	56.114	56.385	72.129	19.2	100	5.007	0.680303	0.460599	1	0.359052	0.799484	1	0	1	0	1	0
Center A	1	63	0	1	tonsil	positive	2	2	0	IV	0	28	0	29.072	54.291	55.481	67.253	21.9	99.9256	4.148	0.648636	0.313467	1	0.152178	0.760644	1	0	1	0	1	0
Center A	1	66	0	1	tonsil	positive	3	1	0	III	0	28	0	34.54	54.204	54.252	65.195	52.5	100	2.925	0.647004	0.00135398	0.99999	1.82144e-05	0.758667	1	0	1	0	1	0
Center A	1	57	0	0	tonsil	negative	2	1	0	III	1	29	0	41.474	53.435	55.033	57.914	20	100	4.156	0.6321	0.38319	1	0.213879	0.740715	1	0	1	0	1	0
Center A	1	52	1	1	soft palate	negative	4	2c	0	IV	1	26	0	46.483	55.595	55.084	65.531	28.7	100	7.339	0.671784	0.119717	1	0.0286676	0.78893	1	0	1	0	1	0
Center A	0	51	0	1	soft palate	negative	2	2c	0	IV	1	15	0	45.53	59.036	58.272	72.825	11.2	100	3.894	0.721008	0.823934	1	0.912654	0.851536	1	1	1	1	1	1
Center A	1	64	0	1	tonsil	negative	2	2c	0	IV	1	16	0	46.25	60.024	59.724	71.82	10.5	100	3.663	0.732102	0.850368	1	0.939022	0.866418	1	1	1	1	1	1
Center A	0	58	0	0	soft palate	positive	1	0	0	I	0	32	0	47.375	51.348	54.22	54.42	14.9	100	2.127	0.587521	0.589906	1	0.463227	0.687826	1	1	1	0	1	0
Center A	1	62	0	0	other	positive	1	0	0	I	0	31	0	2.098	22.873	9.459	56.751	45.8	35.2463	2.501	0.0255828	0.000693633	0.0301206	4.83188e-07	0.0598847	0	0	0	0	0	0
Center A	1	68	0	0	base of tongue	positive	2	2b	0	IV	1	33	0	23.543	61.902	62.901	72.689	26.5	99.8009	2.068	0.749804	0.233961	1	0.15089	0.891229	1	0	1	0	1	0
Center A	1	63	1	1	other	positive	1	2c	0	IV	1	35	0	53.616	55.439	55.47	56.698	13.1	100	4.266	0.669146	0.722965	1	0.755658	0.785679	1	1	1	1	1	0
Center A	0	60	0	1	tonsil	positive	2	0	0	II	0	30	0	37.099	50.11	51.763	61.803	33.6	100	5.371	0.558452	0.0367498	1	0.00252194	0.653829	1	0	1	0	1	0
Center A	1	56	0	1	tonsil	negative	1	2	0	IV	1	15	0	48.303	59.337	67.697	71.634	18.8	100	5.485	0.724525	0.529439	1	0.530128	0.85621	1	1	1	1	1	1
Center A	1	69	0	1	tonsil	negative	4	1	0	IV	1	40	0	25.838	54.385	54.881	68.534	58.8	99.8663	4.103	0.650388	0.000414042	0.999946	2.84285e-06	0.762767	1	0	1	0	1	0
Center A	1	66	0	0	tonsil	negative	2	0	0	II	1	42	0	3.617	31.683	23.487	55.461	25.6	55.0557	3.42	0.111239	0.0527173	0.999202	0.00100973	0.160135	0	0	1	0	0	0
Center A	0	65	0	1	base of tongue	negative	2	2b	0	IV	1	14	0	46.784	57.843	55.285	71.933	14.3	100	4.569	0.705853	0.706877	1	0.768834	0.831772	1	1	1	1	1	1
Center A	0	68	0	1	tonsil	negative	2	2b	0	IV	1	22	0	31.898	56.872	56.835	72.754	21.5	100	3.045	0.692037	0.366343	1	0.243601	0.81418	1	0	1	0	1	0
Center A	0	57	1	1	tonsil	negative	4	1	0	IV	1	17	0	46.118	56.45	56.72	64.484	19.3	100	4.467	0.685608	0.461054	1	0.366096	0.806104	1	0	1	0	1	0
Center A	1	58	0	0	tonsil	negative	1	0	0	I	1	25	0	5.409	40.379	47.11	63.574	30.6	74.011	3.593	0.297428	0.0355883	0.999978	0.00107777	0.360071	0	0	1	0	0	0
Center A	1	51	0	1	tonsil	negative	3	1	0	III	1	23	0	47.61	55.17	54.162	61.926	11.4	100	4.31	0.664513	0.779978	1	0.830701	0.779989	1	1	1	1	1	0
Center A	0	61	0	0	tonsil	positive	2	0	0	II	0	14	0	47.588	56.237	53.806	62.784	6.8	100	5.964	0.682264	0.90076	1	0.959405	0.801927	1	1	1	1	1	1
Center A	0	67	0	1	base of tongue	negative	2	1	0	III	1	37	0	46.86	54.264	54.287	59.447	18.8	100	3.939	0.648131	0.451	1	0.311636	0.760032	1	0	1	0	1	0
Center A	1	57	0	0	tonsil	positive	1	2	0	IV	0	42	0	45.096	56.28	55.579	62.246	19	100	6.14	0.682944	0.472617	1	0.379988	0.802776	1	0	1	0	1	0
Center A	0	59	0	1	tonsil	positive	2	2b	0	IV	0	13	0	42.622	52.524	52.616	64.658	12.5	100	2.597	0.613363	0.709403	1	0.68661	0.718356	1	1	1	1	1	1
Center A	1	75	0	1	tonsil	positive	2	2b	0	IV	1	27	0	47.375	57.726	57.408	70.483	39.6	100	3.051	0.70426	0.01919	1	0.00164344	0.829725	1	0	1	0	1	0
Center A	1	62	0	0	tonsil	negative	1	1	0	III	0	26	0	42.835	52.102	52.431	62.297	19	100	3.271	0.604299	0.408861	1	0.224151	0.70761	1	0	1	0	1	0
Center A	1	77	0	0	base of tongue	negative	4	0	0	IV	1	40	0	53.184	60.772	58.201	72.099	20.4	100	2.473	0.739665	0.475735	1	0.474761	0.876829	1	0	1	0	1	0
Center A	1	54	1	1	tonsil	positive	2	2b	0	IV	1	35	0	45.122	55.855	56.275	58.887	32	100	4.19	0.676101	0.0687539	1	0.0113615	0.794268	1	0	1	0	1	0
Center A	0	63	0	0	tonsil	positive	2	0	0	II	1	29	0	33.262	45.919	46.303	54.275	15.4	100	2.855	0.449229	0.483001	1	0.218474	0.52856	0	0	1	0	1	0
Center A	1	63	0	1	tonsil	negative	2	2b	0	IV	1	42	0	43.192	58.566	59.164	69.952	20.5	100	4.641	0.715273	0.437108	1	0.370955	0.843989	1	0	1	0	1	0
Center A	0	39	0	1	tonsil	positive	1	2c	0	IV	0	14	0	37.411	49.699	50.2	67.07	28	100	3.641	0.548415	0.0972938	1	0.0124417	0.642163	1	0	1	0	1	1
Center A	1	69	0	1	tonsil	positive	2	2b	0	IV	0	22	0	24.273	46.157	46.344	62.651	40.6	97.5991	3.428	0.455742	0.00783518	0.999999	0.00015196	0.535933	0	0	1	0	1	0
Center A	0	62	0	1	tonsil	negative	2	2b	0	IV	1	15	0	51.793	59.813	55.615	72.586	4.8	100	2.4	0.72984	0.943075	1	0.987947	0.86335	1	1	1	1	1	1
Center B	1	72	0	1	base of tongue	negative	2	0	0	II	1	22	0	52.275	56.538	54.755	60.795	21.68	100	3.975	0.68697	0.353693	1	0.223192	0.80781	1	0	1	0	1	0
Center B	1	70	0	1	tonsil	negative	2	2b	0	IV	1	19	0	25.675	56.474	58.075	62.085	21.16	99.761	5.305	0.68598	0.37566	1	0.249238	0.80657	1	0	1	0	1	0
Center B	1	68	0	1	tonsil	negative	2	0	0	II	1	24	0	45.855	55.234	54.545	63.995	28.98	100	2.71	0.665625	0.111978	1	0.024798	0.781352	1	0	1	0	1	0
Center B	1	66	0	1	tonsil	negative	3	2b	0	IV	1	22	0	10.125	50.448	53.555	59.285	77.63	95.097	3.045	0.566567	9.06642e-06	0.970549	4.92787e-09	0.663286	1	0	1	0	1	1
Center B	1	65	0	0	other	positive	2	2c	0	IV	1	21	0	48.205	53.735	53.955	59.995	26.54	100	3.655	0.638015	0.154461	1	0.0388023	0.747821	1	0	1	0	1	0
Center B	1	61	0	1	other	negative	3	2b	0	IV	1	24	0	41.075	56.004	55.145	61.745	32.68	100	3.195	0.67853	0.0614592	1	0.00953429	0.797281	1	0	1	0	1	0
Center B	0	61	0	0	tonsil	positive	3	1	0	IV	0	20	0	41.245	53	53.945	56.025	37.41	100	4.78	0.623297	0.0216492	1	0.00135446	0.730184	1	0	1	0	1	0
Center B	0	64	0	1	base of tongue	positive	2	2b	0	IV	0	11	0	51.825	57.3	58.505	61.975	8.49	100	3.795	0.698294	0.875501	1	0.945163	0.822104	1	1	1	1	1	1
Center B	1	57	1	1	tonsil	positive	4	0	0	IV	1	13	0	56.765	59.459	59.575	61.645	15.45	100	3.835	0.725916	0.681779	1	0.759076	0.858069	1	1	1	1	1	1
Center B	1	60	0	1	other	negative	4	2b	0	IV	1	22	0	42.955	53.474	53.715	62.425	48.03	100	4.065	0.632876	0.00302049	0.999997	6.10547e-05	0.741646	1	0	1	0	1	0
Center B	1	53	1	1	tonsil	negative	2	2b	0	IV	1	24	0	51.245	56.262	54.865	61.135	9.25	100	2.765	0.68266	0.850908	1	0.919247	0.802421	1	1	1	1	1	0
Center B	1	54	0	1	tonsil	negative	3	2a	0	IV	1	14	0	48.325	55.177	55.865	57.565	12.61	100	3.505	0.664635	0.738092	1	0.773619	0.780138	1	1	1	1	1	1
Center B	1	53	1	1	tonsil	negative	3	0	0	III	1	23	0	3.515	41.906	50.415	61.675	42.87	75.375	4.88	0.338404	0.00392628	0.999571	3.57859e-05	0.404914	0	0	1	0	0	0
Center C	1	60	1	1	tonsil	ND	4	2b	0	IV	1	24	0	24.219	43.023	43.892	51.031	10.3	98.9939	4.941	0.369087	0.672921	1	0.433924	0.438802	0	1	1	0	0	1
Center C	1	68	0	0	base of tongue	ND	2	2c	0	IV	1	27	0	25.958	54.028	55.669	66.531	8.3	99.4595	4.991	0.643668	0.856158	1	0.910115	0.754634	1	1	1	1	1	1
Center C	1	55	1	0	other	ND	4	2c	0	IV	1	44	0	40.5445	61.301	62.738	71.576	28.4	100	3.078	0.744598	0.170182	1	0.08273	0.883764	1	0	1	0	1	0
Center C	1	46	1	0	tonsil	ND	4	2c	0	IV	1	48	0	31.169	48.041	48.665	73.732	25.9	100	4.066	0.506233	0.126589	1	0.0172487	0.593496	1	0	1	0	1	0
Center C	1	72	0	0	tonsil	ND	2	0	0	II	1	47	0	28.668	45.207	43.632	74.768	26.3	99.6488	2.679	0.429626	0.101272	1	0.00926007	0.50644	0	0	1	0	1	0
Center C	1	54	0	1	base of tongue	ND	3	2c	0	IV	1	30	0	31.715	43.065	42.924	54.521	6	100	3.40095	0.370248	0.823614	1	0.737245	0.440089	0	1	1	1	0	1
Center C	0	55	0	0	soft palate	ND	1	2c	0	IV	1	43	0	39.796	49.022	48.648	62.427	13	100	3.3396	0.5315	0.641151	1	0.50099	0.62258	1	1	1	1	1	0
Center C	0	63	0	0	base of tongue	negative	2	0	0	II	1	45	0	41.678	52.7055	52.3165	70.1395	22.4	100	5.9048	0.617188	0.273436	1	0.10405	0.722903	1	0	1	0	1	0
Center C	1	67	1	0	base of tongue	ND	4	3	0	IV	1	45	1	56.529	61.429	61.69	62.781	21.2	100	3.2164	0.745742	0.448087	1	0.444534	0.88539	1	0	1	0	1	0
Center C	1	65	0	0	tonsil	ND	3	0	0	III	1	44	0	38.6035	49.3605	49.424	64.7485	20.5	100	3.654	0.540015	0.30499	1	0.101096	0.632426	1	0	1	0	1	0
Center C	1	57	0	1	tonsil	ND	3	0	0	III	1	19	0	9.36	50.066	51.228	70.946	12.1	96.0633	4.83735	0.557386	0.693406	1	0.61346	0.652588	1	1	1	1	1	1
Center C	1	51	1	1	tonsil	ND	2	2	0	IV	1	8	0	47.029	50.284	50.382	52.001	7.7	100	2.3848	0.562646	0.840989	1	0.8607	0.658713	1	1	1	1	1	1
Center C	1	49	1	1	base of tongue	ND	4	2c	0	IV	1	40	0	35.49	49.566	51.278	69.021	28	100	4.6905	0.545128	0.096572	1	0.012151	0.638351	1	0	1	0	1	0
Center C	1	62	0	1	base of tongue	ND	2	0	0	II	1	41	0	31.13	47.366	44.555	61.551	17.3	100	3.73815	0.488399	0.415978	1	0.170213	0.573082	0	0	1	0	1	0
Center C	0	64	0	0	tonsil	ND	1	0	0	I	1	43	0	35.261	45.552	44.401	59.3115	28.4	100	3.3748	0.439144	0.0717059	1	0.00526896	0.517167	0	0	1	0	1	0
Center C	1	56	0	0	soft palate	ND	2	0	0	II	1	42	0	39.055	46.345	46.516	54.139	23.5	100	6.1538	0.46087	0.170709	1	0.0258841	0.541747	0	0	1	0	1	0
Center C	1	60	1	1	tonsil	ND	2	2b	0	IV	1	43	1	41.726	51.52	51.988	53.376	15.3	100	4.03075	0.591413	0.574012	1	0.441174	0.692403	1	1	1	0	1	0
Center C	1	61	0	0	tonsil	negative	2	0	0	II	1	24	0	26.957	59.624	57.961	73.773	1.8	99.9399	2.89432	0.727765	0.966615	1	0.994895	0.860551	1	1	1	1	1	1
Center C	1	50	1	1	tonsil	ND	4	2b	0	IV	1	41	0	24.034	37.434	36.897	51.494	21.5	93.7749	4.32744	0.223803	0.147658	1	0.00964255	0.280588	0	0	1	0	0	0
Center C	1	53	0	1	base of tongue	ND	2	2b	0	IV	1	41	0	30.715	44.17	44.761	54.378	12.8	100	6.95854	0.400886	0.578725	1	0.308018	0.474201	0	1	1	0	0	0
Center C	1	59	1	1	other	positive	2	2b	0	IV	1	13	0	45.945	55.712	54.433	73.209	16.7	100	2.4112	0.673739	0.572521	1	0.52452	0.791345	1	1	1	1	1	1
Center C	1	68	0	0	tonsil	ND	3	0	0	III	1	21	0	55.576	68.279	70.402	74.383	10.7	100	6.16112	0.783935	0.901259	1	0.984636	0.947695	1	1	1	1	1	1
Center C	1	51	0	0	tonsil	ND	2	0	0	II	1	40	0	28.075	50.767	49.653	63.194	13.7	99.5499	5.53335	0.574105	0.635423	1	0.526989	0.672094	1	1	1	1	1	0
Center C	1	47	1	0	base of tongue	ND	3	2c	0	IV	1	38	0	28.425	43.738	44.247	57.072	39.5	97.7741	4.40616	0.388894	0.00830759	0.999999	0.000136758	0.460818	0	0	1	0	0	0
Center C	1	71	0	0	base of tongue	ND	2	0	0	II	1	37	0	45.423	62.674	63.911	66.519	38.8	100	3.18825	0.755896	0.0300258	1	0.00507329	0.900198	1	0	1	0	1	0
Center C	0	53	1	1	soft palate	negative	4	2c	0	IV	1	16	0	44.062	51.137	51.164	65.624	10.8	100	3.65728	0.582697	0.755746	1	0.739748	0.68216	1	1	1	1	1	1
Center C	0	49	0	1	other	ND	2	1	0	IV	1	40	0	34.585	46.986	46.847	63.145	14.4	100	5.37408	0.478223	0.546895	1	0.313777	0.561474	0	1	1	0	1	0
Center C	1	51	1	0	tonsil	ND	0	3	0	IV	1	24	1	37.408	45.716	46.611	51.95	10.2	100	7.85273	0.443656	0.712466	1	0.561901	0.522261	0	1	1	1	1	1
Center C	1	58	0	1	base of tongue	ND	4	2b	0	IV	1	42	0	18.683	32.501	32.306	48.306	5.7	61.0532	3.42672	0.124362	0.719718	0.999999	0.314359	0.174303	0	1	1	0	0	0
Center C	1	51	1	1	soft palate	positive	3	2c	0	IV	1	34	0	28.852	40.693	40.267	53.834	20.9	99.1705	3.88278	0.305733	0.192005	1	0.0205273	0.369123	0	0	1	0	0	0
Center C	1	70	1	1	tonsil	ND	4	2b	0	IV	0	21	0	28.069	53.927	53.093	71.43	16.8	99.9836	2.23335	0.641733	0.540529	1	0.437051	0.7523	1	1	1	0	1	1
Center C	1	54	0	1	tonsil	ND	4	2b	0	IV	1	38	0	15.056	49.122	49.041	70.897	18.9	96.0006	2.20088	0.534027	0.369483	1	0.148295	0.6255	1	0	1	0	1	0
Center C	1	49	0	1	soft palate	negative	4	2c	0	IV	1	39	0	15.487	34.018	33.617	61.002	11.9	62.6749	2.15072	0.151295	0.464837	0.999997	0.0857428	0.203162	0	0	1	0	0	0
Center C	1	73	0	1	other	ND	2	0	0	II	0	38	0	31.43	47.484	48.739	51.65	16.4	100	4.39398	0.49154	0.459839	1	0.215366	0.57667	0	0	1	0	1	0
Center C	1	60	0	0	soft palate	negative	2	0	0	II	1	38	0	27.79	49.248	48.887	61.733	68.4	99.6659	4.72648	0.537197	4.86104e-05	0.999235	6.33013e-08	0.629166	1	0	1	0	1	0
Center C	1	59	0	0	base of tongue	negative	2	0	0	II	1	9	0	31.41	48.602	49.891	66.699	13	100	5.5947	0.520785	0.635138	1	0.482098	0.610223	1	1	1	0	1	1
Center C	1	57	0	1	tonsil	positive	2	1	0	IV	0	37	1	33.578	51.161	51.208	62.326	13.4	100	4.14403	0.583248	0.654071	1	0.566842	0.682807	1	1	1	1	1	0
Center C	1	65	0	0	tonsil	negative	2	0	0	II	0	36	0	14.29	48.588	52.626	56.781	33.8	92.1501	3.0096	0.520425	0.032341	1	0.00180721	0.609808	1	0	1	0	1	0
Center C	1	52	1	1	base of tongue	negative	4	1	0	IV	1	19	0	35.729	49.564	51.019	53.252	13.7	100	4.569	0.545079	0.617976	1	0.472907	0.638293	1	1	1	0	1	1
Center C	1	57	0	1	soft palate	positive	4	2c	0	IV	1	36	1	26.476	44.56	46.258	51.463	13.7	98.0849	3.01455	0.411709	0.542577	1	0.267136	0.486315	0	1	1	0	0	0
Center C	1	70	0	0	tonsil	negative	2	0	0	II	0	10	0	46.453	56.389	56.642	64.532	10.6	100	3.93096	0.684657	0.816546	1	0.88595	0.804914	1	1	1	1	1	1
Center C	1	50	1	1	other	positive	3	2c	0	IV	1	33	0	47.682	50.723	50.752	52.399	14.4	100	3.52114	0.573073	0.603442	1	0.472563	0.670886	1	1	1	0	1	0
Center C	1	53	1	1	tonsil	positive	4	1	0	IV	1	44	0	41.677	49.903	49.482	68.574	37.8	100	4.1807	0.55342	0.0166752	1	0.000690461	0.647975	1	0	1	0	1	0
Center C	0	55	0	0	tonsil	negative	2	0	0	II	1	31	0	5.425	45.748	46.279	70.072	21.5	92.1604	5.24832	0.444536	0.22485	1	0.041672	0.523254	0	0	1	0	1	0
Center C	0	62	0	0	tonsil	positive	2	1	0	IV	0	19	1	44.583	55.318	55.69	61.259	5.5	100	3.78144	0.667075	0.9165	1	0.967303	0.783133	1	1	1	1	1	1
Center C	1	68	0	0	base of tongue	negative	1	0	0	I	1	32	0	47.4385	55.498	54.381	66.769	15.1	100	5.833	0.670148	0.641729	1	0.631729	0.786913	1	1	1	1	1	0
Center C	1	59	1	1	base of tongue	negative	2	3	0	IV	1	29	0	50.294	55.678	53.072	72.279	11.9	100	2.28536	0.673173	0.768887	1	0.822305	0.790645	1	1	1	1	1	0
Center C	1	61	0	0	soft palate	negative	2	0	0	II	0	27	0	51.01	60.46	60.697	70.665	20.9	100	2.86794	0.736595	0.447326	1	0.423798	0.872574	1	0	1	0	1	0
Center C	1	70	0	0	other	negative	3	0	0	III	1	19	0	65.715	69.157	68.981	72.508	3.9	100	3.04203	0.786369	0.972287	1	0.998271	0.952854	1	1	1	1	1	1
Center C	1	67	0	1	tonsil	positive	4	1	0	IV	1	30	0	38.811	46.012	47.081	51.091	19.4	100	2.17624	0.451777	0.305285	1	0.0788671	0.531443	0	0	1	0	1	0
Center C	1	62	1	1	tonsil	negative	3	1	0	IV	0	28	0	27.569	48.526	49.228	51.339	17.4	99.8783	3.8548	0.518829	0.428888	1	0.196973	0.607971	1	0	1	0	1	0
Center C	1	66	0	0	tonsil	negative	1	0	0	I	0	30	0	2.737	34.675	42.434	52.142	31.2	63.9016	2.59805	0.163997	0.0225955	0.999637	0.000322689	0.216719	0	0	1	0	0	0
Center C	1	61	0	1	tonsil	negative	3	1	0	IV	1	29	0	29.617	42.867	43.082	51.013	16.9	99.9768	4.08408	0.364779	0.367665	1	0.0933044	0.434027	0	0	1	0	0	0
Center C	0	60	0	1	base of tongue	negative	3	0	0	III	1	27	0	20.703	42.906	43.705	68.404	50.9	97.6392	3.2769	0.365855	0.000911208	0.999999	3.85198e-06	0.435219	0	0	1	0	0	0
Center C	1	45	1	0	base of tongue	negative	3	0	0	III	1	16	0	55.251	68.217	70.595	74.618	18	100	3.05092	0.783748	0.694333	1	0.876431	0.947311	1	1	1	1	1	1
Center C	1	57	0	0	soft palate	positive	3	0	0	III	1	24	0	7.78	34.909	39.035	54.682	17.6	62.2591	2.112	0.168669	0.237101	0.999986	0.0195243	0.221703	0	0	1	0	0	0
